# Supplementary material for: Biochemical and Computational Analysis Of LNX1 Interacting Proteins
Source: PLoS One. 2011 Nov 8;6(11):e26248. doi: 10.1371/journal.pone.0026248 (PMC3210812; doi:10.1371/journal.pone.0026248)
Supplement: Table S1 — List of proteins that was positive for LNX1 PDZ domain binding on both ProtoArray® slides. (XLS) [file pone.0026248.s003.xls]

## Sheet: Sheet1
Table S1. LNX1 PDZ domain interacting proteins from screen of Invitrogen ProtoArray® v4
Protein	Entrez Gene ID	DNA Accession	Description
28AA	N/A	BC004233.1
80AA	N/A	BC000393.1
AMMECR1L	N/A	NM_031445.1
ARPP-19	10776	NM_006628.4	cAMP phosphoprotein; PKA substrate
AURKB	9212	BC000442.1	Aurora kinase B
AURKC	6795	NM_001015878.1	Aurora kinase C
C11orf66	220004	BC053995.1	Chromosome 11 open reading frame 66
C14ORF131	55778	BC006222.2	Chromosome 14 open reading frame 131
C1ORF183	55924	NM_019099.1	Chromosome 1 open reading frame 183
C20ORF198	128439	NM_139016.2
C3ORF37	56941	BC010125.1	Chromosome 3 open reading frame 37
CAMK2N2	94032	NM_033259.1	Calcium/calmodulin-dependent protein kinase II inhibitor 2
CDK2	1017	BC003065.1	Cyclin-dependent kinase 2
DAPK1	1612	NM_004938.1	Death-associated protein kinase 1; calmodulin-dependent;
DDX17	10521	NM_030881.2	DEAD box polypeptide 17
DEPDC6	64798	BC012040.1	DEP domain containing 6
DYRK3	8444	NM_001004023.1	Dual-specificity tyrosine-phosphorylation regulated kinase 3
EBF4	57593	BC054347.1	Early B-cell factor 4
EPHA8	2046	NM_001006943.1	Eph receptor A8; receptor for ephrin A2, A3, A5
EPHB3	2049	NM_004443.2	Eph receptor B3
FAM128A	653784	BC018206.1	Family with sequence similarity 128 member A
FDX1L	112812	BC010155.2	Ferredoxin 1-like
FLJ25758	497049	BC033035.1
FLJ34048	285987	XM_379510.1
HBZ	3050	NM_005332.2	Hemoglobin zeta
IMAGE:4829245	N/A	BC021189.2
KCNAB1	7881	NM_172159.2	potassium voltage-gated channel, shaker-related subfamily, beta member 1
KCNAB1	7881	NM_172160.1	potassium voltage-gated channel, shaker-related subfamily, beta member 1
KCNAB2	8514	NM_003636.1	potassium voltage-gated channel, shaker-related subfamily, beta member 2
KIAA1143	57456	BC016790.1
KIAA1598	57698	NM_018330.2
LOC645591	645591	BC013905.2
LST1	7940	NM_205840.1	Leukocyte specific transcript 1
MAPKAPK3	7867	BC001662.1	Mitogen-activated protein kinase-activated protein kinase 3
MAT2B	27430	BC066645.1	Methionine adenosyltransferase II beta, regulatory beta subunit
MDP-1	145553	BC051382.1	Magnesium-dependent phosphatase 1
MGC18299	N/A	BC008624.1
MPG	4350	BC014991.1	N-methylpurine-DNA glycosylase
MRPL19	9801	NM_014763.2	Mitochondrial ribosomal protein L19
MRPS24	64951	NM_032014.1	Mitochondrial ribosomal protein S24
MUSTN1	389125	NM_205853.1	Musculoskeletal embryonic nuclear protein 1
NKD2	85409	BC012176.1	Naked cuticule homolog 2
NMD candidate	N/A	NM_198325.1
PAK1	5058	NM_002576.2	p21/Cdc42/Rac1-activated kinase 1; modulates Notch signaling through SHARP
PLEKHG5	57449	NM_020631.2	Pleckstrin homology domain containing family G (with RhoGEF domain) member 5
PLK3	1263	NM_004073.2	Polo-like kinase 3; cytokine-inducible
PPID	5481	NM_005038.1	Peptidylprolyl isomerase D (cyclophilin D)
PVALB	5816	NM_002854.2	Parvalbumin
RASL11B	65997	NM_023940.1	Ras-like family 11 member B; role in TGF-beta-1 mediated developmental processes
RBM8A	9939	BC017770.1	RNA binding motif protein 8A
SCLT1	132320	BC064428.1	Sodium channel and clathrin linker 1
Sim2LOC149651	100135777	BC025345.1	similar to LOC149651
SIRT5	23408	NM_012241.2	Sirtuin (silent mating type information regulation 2 homolog) 5
SLAIN2	57606	BC031691.2	SLAIN motif family member 2
SNCB	6620	NM_003085.2	Synuclein beta
SNURF	8926	NM_005678.3	SNRPN upstream reading frame
STAC	6769	BC020221.1	SH3 and cysteine rich domain
TCF19	6941	BC002493.1	Transcription factor 19 (SC1)
TRIB1	10221	NM_025195.1	Tribbles homolog 1
WIBG	84305	NM_032345.1	Within bgcn homolog
XP_373800	N/A	XM_373800.2
ZADH2	284273	NM_175907.3	Zinc binding alcohol dehydrogenase, domain containing 2
