# Supplementary material for: Biochemical and Computational Analysis Of LNX1 Interacting Proteins
Source: PLoS One. 2011 Nov 8;6(11):e26248. doi: 10.1371/journal.pone.0026248 (PMC3210812; doi:10.1371/journal.pone.0026248)
Supplement: Table S2 — Comprehensive list of LNX1 PDZ domain interacting proteins assembled from ProtoArray® and yeast two-hybrid screens as well as those previously identified in three separate high-throughput screens [37] , [42], [43] . (XLS) [file pone.0026248.s004.xls]

## Sheet: Sheet1
Table S2. Clustering results for 220 known and predicted mammalian LNX1 interactors.
Protein	Entrez Gene ID	Description	Carboxy-terminus	Source	BP cluster	MF cluster	CC cluster	Medoid
AANAT	15	serotonin N-acetyltransferase	HPFLRRNSGC	MCP 2006 5:1368	6	8
ABCA1	19	ATP-binding cassette transporter 1	QDEKVKESYV	MCP 2006 5:1368	1	5	4
ABCA2	20	ATP-binding cassette, sub-family A, member 2	QLSFNTDTLC	MCP 2006 5:1368	1	5	3
ACTL7B	10880	actin-like-7-beta	RGSVAIYSKC	MCP 2006 5:1368		1	1
ACVR1	90	activin receptor type I precursor	NSLDKLKTDC	MCP 2006 5:1368	2	4	4
ADAM17	6868	ADAM 17 precursor	NRVDSKETEC	MCP 2006 5:1368	1	3	4
AP50	1173	clathrin coat associated protein	GRSGIYETRC	MCP 2006 5:1368	5	2	3
ARHGEF16	27237		RRMERLRVETDV	MCP 2006 5:1368
ARPP-19	10776	cAMP phosphoprotein; PKA substrate	RKPSLVASKLAG	ProtoArray screen	3	2
ARVCF	421	armadillo repeat protein deleted in velocardiofacial syndrome	GDAKPQPVDSWV	MCP 2006 5:1368	6	1	1
ATM	472	serine-protein kinase	RLFPGWKAWV	MCP 2006 5:1368	3	4	2
ATP11B	23200	Potential phospholipid-transporting ATPase IR	TLSTMDSSTC	MCP 2006 5:1368	4	5	3
AURKB	9212	Aurora kinase B	RVLPPSALQSVA	ProtoArray screen	2	4
AURKC	6795	Aurora kinase C	RRVLPPCAQMAS	ProtoArray screen	2	4	1
BAT8	10919	euchromatic histone-lysine N-methyltransferase 2	LPELGSLPPVNT	Nature 2005 437:1173		3	2
C11orf66	220004	Chromosome 11 open reading frame 66	NTPHSSRCVAHS	ProtoArray screen
C14ORF131	55778	Chromosome 14 open reading frame 131	TDAEGRACGWAR	ProtoArray screen
C1ORF183	55924	Chromosome 1 open reading frame 183	PSGFDINTAVWV	ProtoArray screen
C1ORF90	84734	MGC10820; hypothetical protein	NISARRFTLC	MCP 2006 5:1368
C20ORF166	128826	hypothetical protein	RLLCYGWSHC	MCP 2006 5:1368
C3ORF37	56941	Chromosome 3 open reading frame 37	EEEPVAKRPYSQ	ProtoArray screen
C6orf166	55122	chromosome 6 open reading frame 166	RRYGEQPASYVS	Nature 2005 437:1173
C8ORF13	83648	hypothetical protein	NINSRRFSLC	MCP 2006 5:1368
CACNG5	27091	Voltage-dependent calcium channel gamma-5 subunit, ISOFORM A	DYDQMSSSPC	MCP 2006 5:1368	4	7	4
CACNG7	59284	Voltage-dependent calcium channel gamma-7 subunit	DHLHISTSPC	MCP 2006 5:1368	4	7	4
CAMK2N2	94032	Calcium/calmodulin-dependent protein kinase II inhibitor 2	LKGMGEKPPSGV	ProtoArray screen
CAR1	1525		KYPYKTDGITVV	JBC 2003 278:7439; Exptal Cell Res 2005 309:110; Exptal Cell Res 2006 312:817	7	2	8
CAST	26059	ERC2; cytomatrix protein p110	SPDQDDEEGIWA	BBRC 2007 354:686	1	2	1
catd-2	1501	catenin delta-2; Neural plakophilin-related ARM-repeat protein	TSHYPASPDSWV	MCP 2006 5:1368	3	1	1
Cathepsin O	1519		CGIADSVSSIFV	MCP 2006 5:1368	1	8		BP1
Cbp	4435	p300-interacting transactivator 1	EFDFTADFPSSC	MCP 2006 5:1368	3	2	2
CCYA24	6369	small inducible cytokine A24 precursor	QRYPGNQTTC	MCP 2006 5:1368	8	2	7
CD93	22918	complement component C1q receptor precursor	QYSPTPGTDC	MCP 2006 5:1368	8	3	5
CDK2	1017	Cyclin-dependent kinase 2	QDVTKPVPHLRL	ProtoArray screen	2	4	2
Cep72	55722	centrosomal protein 72 kDa, leucine-rich repeat	HSSASHGGCQAC	Nature 2005 437:1173
CFTR	1080	Cystic Fibrosis Transmembrane Conductance Regulator	EETEEEVQETRL	Science 2007 317:364	4	5	5
Cingulin	57530		LLTESNLQTSSC	MCP 2006 5:1368		2	8
claudin-1	9076	tight junctions between epithelial cells	PAPSSGKDYV	MCP 2006 5:1368	7	1	8
Claudin-14	23562	tight junctions between epithelial cells	HSGYRLNDYV	MCP 2006 5:1368	1	1	8
claudin-17	26285	tight junctions	TTMLSKTSTSYV	MCP 2006 5:1368	7	1	8
Claudin-18	51208	tight junctions between epithelial cells	QSYPSKHDYV	MCP 2006 5:1368	7	1	8
Claudin-19	149461	tight junctions between epithelial cells	GPSAAAREYV	MCP 2006 5:1368	7	1	8	MF1, CC8
Claudin-20	49861	tight junctions	NSTHNLKDYV	MCP 2006 5:1368	7	1	8
Claudin-3	1365	tight junction protein, low affinity receptor for Clostridium perfringens enterotoxin	GTGYDRKDYV	MCP 2006 5:1368	7	1	8
Claudin-7	1366	tight junctions between epithelial cells	PKSNSSKEYV	MCP 2006 5:1368	7	1	8
Claudin-8	9073	tight junctions between epithelial cells	PSVYSRSQYV	MCP 2006 5:1368	7	1	8
Claudin-9	9080	tight junctions	ASGLDKRDYV	MCP 2006 5:1368	7	1	8	BP7
Coilin	8161	post-transcriptional modification	ESPSNTSSTEPA	Cell 2006 125(4):801			2
Connexin32	2705	gap junction protein	AEKSDRCSAC	MCP 2006 5:1368	5	6	9
Connexin40.1	219770	gap junction protein	APHLRARKSEWV	MCP 2006 5:1368	9	6	9	MF6, CC9
CR2	1269	Cannabinoid receptor 2	DSRDLDLSDC	MCP 2006 5:1368	8	9	4	BP8
CRCT1	54544	NICE-1 protein	NRSSGCCSGC	MCP 2006 5:1368
CUTC	51076	copper transporter	RTLNAIAKNILV	Nature 2005 437:1173		3
DAPK1	1612	Death-associated protein kinase 1; calmodulin-dependent; associated with actin cytoskeleton, syntaxin 1A	TSYNSISSVVSR	ProtoArray screen	2	4	1
DCTD	1635	dCMP deaminase, homohexamer, Zn cofactor	DSINSRPSQKLQ	Nature 2005 437:1173	1	3
DDX17	10521	DEAD box polypeptide 17	PPPPPPPPPSRK	ProtoArray screen; Nature 2005 437:1173	1	5	2
DEPDC6	64798	DEP domain containing 6	TIVMEVMEELEC	ProtoArray screen
DIPA	11007	coiled-coil, homology to and interacts with hepatitis delta virus antigen, affects HDV replication	PDQLPLACSPDD	Nature 2005 437:1173
DUSP5	1847	dual specificity protein phosphatase 5	RSPVATATSC	MCP 2006 5:1368	2	8	2
DVL3	1857	dishevelled 3	MGNPSEFFVDVM	Nature 2005 437:1173	9	4	6
DYRK3	8444	Dual-specificity tyrosine-phosphorylation regulated kinase 3	IPLCSVLPKLIS	ProtoArray screen	2	4
EBF4	57593	Early B-cell factor 4	SPARGLQGLAYS	ProtoArray screen
EFCBP2	54550	N-terminal EF-hand calcium binding protein 2, antibiotic biosynthesis	LVPAAWCTVGRD	Nature 2005 437:1173	1	3	6	CC6
ENOX1	55068	RP11-301I17.1, ecto-NOX disulfide-thiol exchanger, plasma membrane electron transport	WKLCAFEGIKTT	Nature 2005 437:1173		2
EphA7_1	2045	Eph receptor A7	QMLHLHGTGIQV	Science 2007 317:364	2	4	5
EPHA8	2046	Eph receptor A8; receptor for ephrin A2, A3, A5	QLTSTQGPRRHL	ProtoArray screen	2	4	5
EPHB3	2049	Eph receptor B3	RLQMNQTLPVQV	ProtoArray screen	2	4	4
ErbB2	2064	EGF family member, tyrosine kinase	ENPEYLGLDVPV	MCN 2005 30:238	2	4	5
FAM128A	653784	Family with sequence similarity 128 member A	GGPGKSPTQGST	ProtoArray screen
FBP1	2203	fructose-1,6-bisphosphatase 1, gluconeogenesis, hypoglycemia, metabolic acidosis	EFLKVYEKHSAQ	Nature 2005 437:1173	1	3
FDX1L	112812	Ferredoxin 1-like	NFYVDGHVPKPH	ProtoArray screen	4	3
FHL3	2275	four and a half LIM domains, stabilization of muscle cells, transcription regulation	QVLCQGCSQAGP	Nature 2005 437:1173	6	3
FKBP4	2288	FK506-binding protein 4	GSQSQVETEA	MCP 2006 5:1368	1	2	2
FLJ25758	497049		GSVLQGPYDEGP	ProtoArray screen
FoxD1	2297	Forkhead box protein D1	ENFTARISNC	MCP 2006 5:1368	3	2	2
GAA	2548	lysosomal alpha-glucosidase precursor	LLMGEQFLVSWC	MCP 2006 5:1368	1	8	2
GAGE-2	2574	GAGE-2 protein	PEEGEKQSQC	MCP 2006 5:1368
GAGE-3	2575	GAGE-3 protein	PEEGEKQSQC	MCP 2006 5:1368
GAGE-4	2576	GAGE-4 protein	PEEGEKQSQC	MCP 2006 5:1368
GAGE-5	2577	GAGE-5 protein	PEEGEKQSQC	MCP 2006 5:1368
GAGE-6	2578	GAGE-6 protein	PEEGEKQSQC	MCP 2006 5:1368
GAGE-7	2579	GAGE-7 protein	PEEGEKQSQC	MCP 2006 5:1368
GAGE-8	26749	GAGE-8 protein	PEEGEKQSQC	MCP 2006 5:1368	8	2
GAS2Rb	246176	GAS-2 related protein isoform B	QAPLPPEEESWV	MCP 2006 5:1368	3		1	CC1
GHRHR	2692	growth hormone-releasing hormone receptor precursor	SAAKVLTSMC	MCP 2006 5:1368		9	5
GIP-R	2696	gastric inhibitory polypeptide receptor	GNEASRELESYC	MCP 2006 5:1368	8	9	5
GJA4	2701	Gap junction alpha-4 protein	SSSASKKQYV	MCP 2006 5:1368	1	6	9
GJA7	10052	Gap junction alpha-7 protein	SGDGKNSVWI	MCP 2006 5:1368	1	6	9
GlyT2	9152	Na- and Cl-dependent glycine transporter 2	LPVKDLELGTQC	MCP 2006 5:1368	5	7	4	CC4
GPR37	2861	probable G protein-coupled receptor GPR37 precursor	STFASVGTHC	MCP 2006 5:1368	9	9	4
GPR37L1	9283	Endothelin B receptor-like protein-2 precursor	PPLLPLGTPC	MCP 2006 5:1368		9	5	MF9
GTPBP1	9567	GTP-binding protein 1	GACVTPASGC	MCP 2006 5:1368	1	5
GUCA2A	2980	Guanylate cyclase activator 2A	ICAYAACTGC	MCP 2006 5:1368	9	2	7
HAPIP	8997	huntingtin-associated protein-interacting protein	HLGPGDPFSTYV	MCP 2006 5:1368	2	4	1
HBZ	3050	Hemoglobin zeta	SVVSSVLTEKYR	ProtoArray screen	4	3	6
HUG-1	11241	Entrez Gene record discontinued – does not appear to be protein coding	SSLWPSSEYV	MCP 2006 5:1368
HUNK	30811	Hormonally up-regulated neu tumour-associated kinase; B19	AFDMADGVKTQC	MCP 2006 5:1368	2	4
Huntingtin	3064	Huntington's disease protein	LRNVHKVTTC	MCP 2006 5:1368	3	2	2
IFNRa	3454	Interferon-alpha/beta receptor alpha chain precursor	TSEELQQDFV	MCP 2006 5:1368	8	9	4
IGFIR	3480	Insulin-like growth factor I receptor precursor	ALPLPQSSTC	MCP 2006 5:1368	2	4	4
IMAGE:4829245	N/A		SLQAVTRTFVEA	ProtoArray screen
INTB6	3694	Integrin beta-6 precursor	KQKVDLSTDC	MCP 2006 5:1368	9	2	4
JAM4	150084	junctional adhesion molecule 4	ASPEKVSNTTVV	Oncogene 2006 25:5071
JTV1	7965	unknown	LAPFNTALKLLK	Nature 2005 437:1173	1	2
KCNAB1	7881	potassium voltage-gated channel, shaker-related subfamily, beta member 1	RNKPYSKKDYRS	ProtoArray screen	4	7	5
KCNAB2	8514	potassium voltage-gated channel, shaker-related subfamily, beta member 2	GNKPYSKKDYRS	ProtoArray screen	4		5	BP4
KCNN3	3782	Small conductance calcium-activated potassium channel protein 3	PTPYTSSSSC	MCP 2006 5:1368	4	7	4
KCTD13	253980	K+ channel tetramerisation domain containing 13	ERPHGQQIVFKD	Nature 2005 437:1173	3	7	3
KCTD17	79734	K+ channel tetramerisation domain containing 17	APDHLQGLGVPI	Nature 2005 437:1173
KHDRBS3	10656	KH domain, RNA binding, signal transduction associated 3,	KGVYRDQPYGRY	Nature 2005 437:1173	6	2	2
KIAA1143	57456		SLLSFDNEDENE	ProtoArray screen
KLHL12	59349	kelch-like 12, Wnt receptor pathway	RCDAGVCVLREK	Nature 2005 437:1173		2
KRT15	3866	keratin, intermediate filament,	DGQVVSSHKREI	Nature 2005 437:1173	6	1	1
KRTAP4-12	83755	keratin associated protein	LETTVSESGC	Nature 2005 437:1173			1
KCNA4	3739	potassium channel Kv1.4; human NM_002233	NCSNAKAVETDV	MCP 2006 5:1368	4	7	4	MF7
LDOC1	23641	leucine zipper, down-regulated in cancer, proline-rich region, regulation of NF-kappaB transcription	EDDDDEEEEDDY	Nature 2005 437:1173	3	2	2
LHCGR	3973	Lutropin-choriogonadotropic hormone receptor precursor	LLDKTRYTEC	MCP 2006 5:1368	8	9	3
LipaseR1	5407	pancreatic lipase related protein 1 precursor	EDTLLTLTPC	MCP 2006 5:1368	1	8	7	MF8
LNX1	84708		TLTIVSWPGTFL	MCN 2001 18:525	1	3
LNX2	222484		TLTVICWPGSLV	MCN 2001 18:525		3		MF3
LNX3	23024	similar to Ligand-of-Numb protein X	RVYNSFLSVTTV	predicted		3
LNX4	29951	similar to Ligand-of-Numb protein X	RVHNAFLSVTTV	predicted		3
LSAMP	4045	limbic system-associated membrane protein precursor	ASLLCLLSKC	MCP 2006 5:1368	7	2	5
LST1	7940	Leukocyte specific transcript 1	ADYACIAENKPT	ProtoArray screen	8	2	3
MAGEA11	4110	melanoma antigen	YEDALREEGEGV	Nature 2005 437:1173		2
MAPKAPK3	7867	Mitogen-activated protein kinase-activated protein kinase 3	GSSSASQGCNNQ	ProtoArray screen	2	4	2
MAT2B	27430	Methionine adenosyltransferase II beta, regulatory beta subunit	LIDKRWRQTVFH	ProtoArray screen
MDP-1	145553	Magnesium-dependent phosphatase 1	LRSSLEESPFEA	ProtoArray screen		8
MGC18299	N/A		NKQNYTKPTTSV	ProtoArray screen
MGC2749	79036	chromosome 19 open reading frame 50	RSQTDDEEMTGE	Nature 2005 437:1173	9	4
MGC33889	286514	MAGEB18, melanoma antigen	SRTTSSSFSHAK	Nature 2005 437:1173		2		MF2
MMP15	4324	matrix metalloproteinase-15 precursor	YCKRSLQEWV	MCP 2006 5:1368	1	3	4
MMP16	4325	Matrix metalloproteinase-16 precursor	YCKRSMQEWV	MCP 2006 5:1368	1	3	4
MMP24	10893	matrix metalloproteinase-24 precursor	YYKRPVQEWV	MCP 2006 5:1368	1	3	4
MMRP19	51074	APAF interacting protein	PSQLPVGENGIV	Nature 2005 437:1173
MPG	4350	N-methylpurine-DNA glycosylase	VVDRVAEQDTQA	ProtoArray screen	1	8	2
MRPL19	9801	Mitochondrial ribosomal protein L19	AIWKEIEASKRS	ProtoArray screen	1	1	2
MRPS24	64951	Mitochondrial ribosomal protein S24	QTVPSKVVYKYL	ProtoArray screen			1
MUSTN1	389125	Musculoskeletal embryonic nuclear protein 1	KPKAGPTKSVFS	ProtoArray screen
NADK	65220	NAD kinase	HFEEEEEEEEEG	Nature 2005 437:1173	2	4	6
NAGK	55577	N-acetylglucosamine kinase,	ANAIAFYSYTFS	Nature 2005 437:1173	1	4
NASP	4678	nuclear autoantigenic sperm protein	AGATVESTAC	MCP 2006 5:1368	1	2	2
NDP52	10241	Calcium binding and coiled-coil domain 2, subunit of ND10 bodies	QIFEDHVFCHSL	Nature 2005 437:1173	6	2	2
NDUFS1	4719	NADH-ubiquinone oxidoreductase	AQAVEEPSIC	MCP 2006 5:1368	4	7	2
NF-AT-90	3609	Interleukin enhancer binding factor 3 isoform c	GNSATAGYTGFV	MCP 2006 5:1368	3	2	2
NG23	401251	Chromosome 6 open reading frame 26	GCTKGPRGPTRV	mLNX1 yeast two-hybrid
NGAP	9462	Ras GTP-ase activating protein nGAP	ENGEFKNSSC	MCP 2006 5:1368	9	2		BP9
NKD2	85409	Naked cuticule homolog 2	HHHHHHHHFHPS	ProtoArray screen		3
Numb	8650		SSDLQKTFEIEL	MCN 2001 18:525; JBC 2004 279:20807; IJBCB 2005 37:2273	6		4	BP6
Numblike	9253		SGDLQKTFEIEL	MCN 2001 18:525	6
PAFAH1B3	5050	platelet-activating factor acetylhydrolase, nervous system development	QGQGAPLLEPAP	Nature 2005 437:1173	6	8	6
PAICS	10606	bifunctional enzyme, purine biosynthesis,	KQADKKIRECNL	Nature 2005 437:1173	1	1	7
PAK1	5058	p21/Cdc42/Rac1-activated kinase 1; modulates Notch signaling through SHARP	IAAAKEATKNNH	ProtoArray screen	2	4
PAK6	56924	serine/threonine-protein kinase	QLYRKQTSTC	MCP 2006 5:1368	2	4
PANX1	24145	pannexin 1	ARQRLLDSSC	MCP 2006 5:1368			9
PBK	55872	PDZ-binding kinase	HIVEALETDV	MCP 2006 5:1368	2	4		MF4
PCBD1	5092	pterin-4 alpha carbinolamine dehydratase, cofactor of HNF1a, hyperphenylalaninemia	ASFIEQVAVSMT	Nature 2005 437:1173	1	1
PKCa	5578	Protein Kinase C alpha; PRKCA	PQFVHPILQSAV	Science 2007 317:364	2	4	6
plak4	8502	plakophilin-4; p0071	AEQYPGSPDSWV	MCP 2006 5:1368	7	1	1
PLEKHG5	57449	Pleckstrin homology domain containing family G (with RhoGEF domain) member 5	LLLNSTLTASEV	ProtoArray screen	9	9
PLK3	1263	Polo-like kinase 3; cytokine-inducible	YALRLLRDRSPA	ProtoArray screen	2	4
PNLIP	5406	Triacylgllycerol lipase, pancreatic precursor	EEVLLTLTPC	MCP 2006 5:1368	1	8
PPID	5481	Peptidylprolyl isomerase D (cyclophilin D)	DKEKAVYAKMFA	ProtoArray screen	1	2
PPIE	10450	Peptidyl-prolyl cis-trans isomerase E	VIAADCGEYV	MCP 2006 5:1368	3	2	2
PR	5739	prostacyclin receptor	SKAEASVACSLC	MCP 2006 5:1368	8	9	4
PRA1	10567	RABAC1; prenylated Rab acceptor	AVDGEELQMEPV	mLNX1 yeast two-hybrid; Nature 2005 437:1173		1	3	CC3
PVALB	5816	Parvalbumin	GVDEFSTLVAES	ProtoArray screen		3
Rab22A	57403	Ras-related protein	QPSEPKRSCC	MCP 2006 5:1368	5	5	3	MF5
Rab7L1	8934	Ras-related protein	QTKSSSWSCC	MCP 2006 5:1368	5	5	5
Rab9A	9367	Ras-related protein	RKPKPSSSCC	MCP 2006 5:1368	5	5	3	BP5
Rab9B	51209	Ras-related protein	EASRELESYC	MCP 2006 5:1368	5	5	3
RAD54B	25788	DEAD-like helicase, binds dsDNA	IFQNITTQATGT	Nature 2005 437:1173	3	4	2
RASL11B	65997	Ras-like family 11 member B; role in TGF-beta-1 mediated developmental processes	ALSAKVRTVTSV	ProtoArray screen
RBM8A	9939	RNA binding motif protein 8A	RRRSRSPDRRRR	ProtoArray screen		2	2
RBMX	27316	RNA binding motif, X-linked,	SRSDRGGGRSRY	Nature 2005 437:1173		2	2
RPIA	22934	ribose 5-phosphate isomerase A	DGSVNMREKPFC	Nature 2005 437:1173	1	8	6
SAT	6303	spermidine N1-acetyltransferase, polyamine metabolism	DKEYLLKMATEE	Nature 2005 437:1173		8
SCLT5	132320	Sodium channel and clathrin linker 1	RKAASLMNLENI	ProtoArray screen
SFRS1	6426	splicing factor arg/ser rich 1, pre-mRNA splicing,	YSPRHSRSRSRT	Nature 2005 437:1173	1	2	2
Sim2LOC149651	100135777	similar to LOC149651	SLQAVTRTFVEA	ProtoArray screen
SIRT5	23408	Sirtuin (silent mating type information regulation 2 homolog) 5	EALACHENETVS	ProtoArray screen	3	3	2
SKIP	22938		EHEHEGKKRRKE	IJBCB 2005 37:2273	3	2	2
SLAIN2	57606	SLAIN motif family member 2	SMKDDSWKDGCY	ProtoArray screen
SLC3A1	6519	neutral and basic amino acid transport protein rBAT	SVLNILYTSC	MCP 2006 5:1368	1	8	4
SLCO1B1	10599	sodium-independent organic anion transporting polypeptide 2	SAGADSETHC	MCP 2006 5:1368	4	6	4
SNCB	6620	Synuclein beta	PQEEYQEYEPEA	ProtoArray screen		2	6
SNURF	8926	SNRPN upstream reading frame	RQAFLAETPRGG	ProtoArray screen			2
Src	6714	v--src sarcoma	STEPQYQPGENL	FEBS Lett 2007 581:5131	2	4
SST	6750	somatostatin precursor	NFFWKTFTSC	MCP 2006 5:1368		2	7
SSTR2	6752	Somatostatin Receptor 2 isoform B	SQSGAEDIIAWV	Science 2007 317:364	8	9	4
ST8SIA5	29906	Alpha-2,8-sialyltransferase 8E	RVHTGTCSCC	MCP 2006 5:1368	2	8	3
STAC	6769	SH3 and cysteine rich domain	KGLIPLDVLENI	ProtoArray screen	9	3	6
Striatin	6801		SAGADALAKVFV	MCP 2006 5:1368		2
STRIATIN3	29966		GADALAKVFV	MCP 2006 5:1368	9	2	2
STRIATIN4	29888	CaM binding, synapses	GADALAKVFV	MCP 2006 5:1368	9	1	6
SYCP1	6847	Synaptonemal complex protein 1	KLKEAEKLFV	MCP 2006 5:1368	1	2	2
Syntaxin5	6811	syntaxin 5A	IVFFIIFVVFLA	mLNX1 yeast two-hybrid	5	6	3
TCF19	6941	Transcription factor 19 (SC1)	FRCPGCRAGIQT	ProtoArray screen	3	3	2
TIFA	92610	TRAF interacting protein with forkhead-associated domain	SSSPTEMDENES	Nature 2005 437:1173
TNFR18	8784	TNF receptor superfamily member 18	AEEKGRLGDLWV	MCP 2006 5:1368	3	2	5
TP14C	51522	transmembrane protein 14C	AKVGVSMFNRPH	mLNX1 yeast two-hybrid			5	CC5
TRAF2	7186	TNF receptor-associated factor 2, heterodimer with TRAF1, interact with IAPs,	IFIKAIVDLTGL	Nature 2005 437:1173	3	3
TRIB1	10221	Tribbles homolog 1	YQEDSDISSFFC	ProtoArray screen	2	4
TRIM23	373	Zn-binding, RING, B-box, coiled-coil, ADP ribosylation, GTPase, formation of intracellular transport vesicles, phospholipase D activation	RQLVAAGVLDVA	Nature 2005 437:1173	2	5	3
TRIP13	9319	thyroid receptor interacting protein 13	QFEERKKLAAYI	Nature 2005 437:1173	3	5	2
TRIP6	7205	thyroid receptor interacting protein 6	ELSATVTTDC	MCP 2006 5:1368	5	3	4
TSC22D4	81628	leucine zipper transcriptional regulator	RLGPPAPNGPSV	Nature 2005 437:1173	3	2	2
Tuberin	7249		LISSVEDFTEFV	MCP 2006 5:1368	1	2	6
TYK2	7297	non-receptor tyrosine-protein kinase	GQAPSVFSVC	MCP 2006 5:1368	2	4	1	BP2
TYRO3	7301	Y kinase, cell adhesion, filovirus cell entry	LLQQGLLPHSSC	MCP 2006 5:1368	2	4	4
VRK2	7444	serine/threonine-protein kinase	LLMLVFLALFFL	MCP 2006 5:1368	2	4	5
WAC	51322	WW domain containing adaptor with a coiled coil region	LEKLKNQNSFMV	mLNX1 yeast two-hybrid
WD5	11091	WD-repeat protein 5	KTIKLWKSDC	MCP 2006 5:1368		2
WIBG	84305	Within bgcn homolog	LEEELEDLELGL	ProtoArray screen
Wnt-8a	7478		QSLGRVWFGVYI	MCP 2006 5:1368	9	2	7	CC7
WWP1	11059	WW containing E3 ubiquitin ligase	FAIEETEGFGQE	mLNX1 yeast two-hybrid	3	2	6
ZADH2	284273	Zinc binding alcohol dehydrogenase, domain containing 2	VVELPHSVNSKL	ProtoArray screen		3
ZBTB8	653121	zinc finger, BTB domain containing	EEEEKEIKPNIR	Nature 2005 437:1173	3	3	2	BP3, CC2
ZNF297B	23099	zinc finger, BTB domain containing	AAKAEQNTTEAN	Nature 2005 437:1173	3	3	2
ZNF76	7629	zinc finger protein 76	LETTVSESGC	MCP 2006 5:1368	3	3	2
