# Supplementary material for: Biochemical and Computational Analysis Of LNX1 Interacting Proteins
Source: PLoS One. 2011 Nov 8;6(11):e26248. doi: 10.1371/journal.pone.0026248 (PMC3210812; doi:10.1371/journal.pone.0026248)
Supplement: Table S3 — The carboxy terminal sequences of confirmed LNX PDZ domain interacting proteins was used to search the complete list of interactors in Table S2. Twenty-eight proteins with similar carboxy terminal sequences were identified. (XLS) [file pone.0026248.s005.xls]

## Sheet: Sheet1
Table S3. Proteins from the list of 220 potential LNX1 interactors whose carboxy-termini match the carboxy terminus of a protein recognized by one or more LNX1 PDZ domains in fusion protein binding experiments.
Matches	Protein	Entrez Gene ID	C terminus	Predicted to bind	Source	Description
PAK6	PANX1	24145	ARQRLLDSSC	PDZ2 PDZ4	MCP 2006 5:1368	pannexin 1
PAK6	Cbp	4435	EFDFTADFPSSC	PDZ2 PDZ4	MCP 2006 5:1368	p300-interacting transactivator 1
PAK6	NGAP	9462	ENGEFKNSSC	PDZ2 PDZ4	MCP 2006 5:1368	Ras GTP-ase activating protein nGAP
PAK6	TYRO3	7301	LLQQGLLPHSSC	PDZ2 PDZ4	MCP 2006 5:1368	Y kinase, cell adhesion, filovirus cell entry
PAK6	Cingulin	57530	LLTESNLQTSSC	PDZ2 PDZ4	MCP 2006 5:1368	epithelial tight junction protein
PAK6	KCNN3	3782	PTPYTSSSSC	PDZ2 PDZ4	MCP 2006 5:1368	Small conductance calcium-activated potassium channel protein 3
PAK6	IGFIR	3480	ALPLPQSSTC	PDZ2 PDZ4	MCP 2006 5:1368	Insulin-like growth factor I receptor precursor
PAK6	ATP11B	23200	TLSTMDSSTC	PDZ2 PDZ4	MCP 2006 5:1368	Potential phospholipid-transporting ATPase IR
PAK6	SST	6750	NFFWKTFTSC	PDZ2 PDZ4	MCP 2006 5:1368	somatostatin precursor
PAK6	DUSP5	1847	RSPVATATSC	PDZ2 PDZ4	MCP 2006 5:1368	dual specificity protein phosphatase 5
PAK6	SLC3A1	6519	SVLNILYTSC	PDZ2 PDZ4	MCP 2006 5:1368	neutral and basic amino acid transport protein rBAT
PAK6	Huntingtin	3064	LRNVHKVTTC	PDZ2 PDZ4	MCP 2006 5:1368	Huntington's disease protein
PAK6	CCYA24	6369	QRYPGNQTTC	PDZ2 PDZ4	MCP 2006 5:1368	small inducible cytokine A24 precursor
PKC	CAMK2N2	94032	LKGMGEKPPSGV	PDZ2 PDZ3 PDZ4	Protein Array Screen	calcium/calmodulin-dependent protein kinase II inhibitor 2
PLEKHG5 KCNA4	ARHGEF16	27237	RRMERLRVETDV	PDZ1 PDZ3	MCP 2006 5:1368	Rho guanine exchange factor (GEF) 16
Tyk2	ABCA2	20	QLSFNTDTLC	PDZ2	MCP 2006 5:1368	ATP-binding cassette, sub-family A, member 2
Tyk2	C10ORF90	84734	NISARRFTLC	PDZ2	MCP 2006 5:1368	MGC10820; hypothetical protein
Tyk2	C8ORF13	83648	NINSRRFSLC	PDZ2	MCP 2006 5:1368	hypothetical protein
Tyk2	Connexin32	2705	AEKSDRCSAC	PDZ2	MCP 2006 5:1368	gap junction protein
Tyk2	GHRHR	2692	SAAKVLTSMC	PDZ2	MCP 2006 5:1368	growth hormone-releasing hormone receptor precursor
Tyk2	NDUFS1	4719	AQAVEEPSIC	PDZ2	MCP 2006 5:1368	NADH-ubiquinone oxidoreductase
Tyk2	PR	5739	SKAEASVACSLC	PDZ2	MCP 2006 5:1368	prostacyclin receptor
